# Supplementary material for: The Kinome of Edible and Medicinal Fungus Wolfiporia cocos
Source: Front Microbiol. 2016 Sep 21;7:1495. doi: 10.3389/fmicb.2016.01495 (PMC5030230; doi:10.3389/fmicb.2016.01495)
Supplement: Table S1 — Protein kinase genes in Wolfiporia cocos. [file Table_1.XLSX]

## Sheet: Sheet1
Protein ID in JGI	Functional Group/Family	Saccharomyces cerevisiae orthologue	e-value	Sclerotinia sclerotiorum orthologue	e-value	Expression in mycelium stage	Expression in sclerotium stage	Genes Sequence
Wolco1|88682	AGC/AUR	IPL1(NP_015115.1)	1e-92	SS1G_08653	4.29e-106	13.21	10.04	ATGACGTCCGTTGGGTCAGTTACGCGGCAGATTGCTGCGCTGGAGATCTCCTCAAAGCCAAACACGACGCGTCCAGCAACACACCAGAAGAAACCCAGCCAAGGCAGTAATGTGTCGAAGCTGTTGACCAAGTTCGCGGCCCCAAACGCCTTTCCTTCATCCAACTCGACGTCGTCTACTCACACAATAGCAAAGAGCACGTCGGCGAGCTCCCTAACAAGCAAGCAAACGCGCCCGGCGTCGCCTGTGAAGGCCCCAGCGAAAACACCCAAACTGCCCGCATTCGACATCGGCCGCTATGACGGCGGGTTCGAGCTGGACAACGAGACTAGAGGAGAGAGGGTATACGGTCAGGCCGCTGAGGACCTGGCGTTGGACTCTAGCGTTTGCCGAGTTCGT…
Wolco1|29283	AGC/Akt	YPK1(NP_012796.1)	3e-172	SS1G_14455	3.3e-126	188.87	138.94	ATGTCTTGGATGCTGGGCTCGAAGAAGGCCAAGGAGCCGAAGGAGAGCTCTTCCGCGCATGGCGCCTCGCGCTCGGTCACCCCAATTCCGTCGCGCTCTGTGACTCCTAAGCCACCCGACGGTGCCGAGGCGAACCTGCGTCAAGGGCTGCTCACGATTCGTATCTTCTCAGGCCGTGGGCTGTCTCTGCCTCCGGGCGTGCCGGTACCGGATATGATCCAAAAGGCGCTGCAGTCCGCGCCGCCGGTGCGTAACCGCGAGAGTCTGCAACGGCGGCGGTACTGGTGGCTGCCTTACGTCGTGCTCGAGTTCGACAAGAACGAGGTGCTCATCGACGCACTGGGCGGAGACCTGTCCAAGCCCGAGTGGAATTACAAGGCAGATTTCGACGTGTCCCGC…
Wolco1|97232	AGC/Akt	YPK2(NP_013822.1)	8e-21	SS1G_14455	1.4e-16	1.23	10.01	ATGCATCGCGACATCAAGCCGGATAACTTCCTGATCGACGCAGACGGCCATATCGTGCTCTGCGACTTTGGCTTCTCCCACACCCCTGCGCAGGAAGAGGACTTTGAGGAGAGCACGTTCTACGGCAGATTCGGAACCGCCGGGTATCTCGCGCCGGAGATGATAGCGGGCACAAACTACACGTACAAGGCGGATGTGTATAGCCTCGGTCTTCTGTTCGTGGAGATATTCGCGGGGATGGAAGCACCTTTCTATCATGTCCGTGATGTCAAAGAACAGCTTGCGGTAATGAAGGAGCGCGGCCTCGACGGGCTGGAAGACATTATCGAGGATCCACTGCAGCTCGACCTTGTATACACGATGTTGCAGGCGAATGCCGATGAACGCCCCACCGTCTAC…
Wolco1|71589	AGC/Akt	SCH9(NP_012075.1)	2e-177	SS1G_01124	2.6e-172	836.76	2095.17	ATGACCGCGTCGGGCCCGTCAAAGGGCCAGATACACGTCAAGCTCATCCAGGCGCGCGGCCTCAGCGTCCGCTCGAGCACCTCGCGCCCGTACTGCGTCGTCCAGTTCGAGCAGAACGAGTTCGTCAGCCGCGACCCGACGGACGAGACCGACAAGGAGGTCAAGGGCCTGCCGAGCCGCACGTCGTCGTCCAACGCACTCTCGGCGCTCGGCGCGCTCGCGGGCAGGAACGGGAGCGCAAGGGGCAGCGGCAGCCTCTCGGGCTCGCCCACGAACGGCGGGCTCAAGTCGGGGCTCGCAAGCGGGCTGTTTGGGGCAGCGCGGATATCCGCCACGAACCCCGTGTGGAAACACGAGGTGTCTTTCGACGTGACCTCGGACCTATCAGTCATCACGGTG…
Wolco1|24527	AGC/NDR	RIM15(NP_116620.1)	6e-66	SS1G_08085	0.00E	1895.32	1202.11	ATGTCCTCCGACTCGGGTCTTCATCGCCGCTCGCCTCCCGCCCCGCTCGTATTCTCCCCCGAGGCAGCGCTCCCGCCCGCCGCCTCCCAGTCGCATTCTGGCAGCAGTAATGCTACCGCTAGCAACCACGGATCTGGCCTAAACATGGTCTCTATGCCTTTCGTTAGGCGCCATGTAACGCGTCGTCTCAAGACTGCAAAGGCCGAATGCGACCGGGAATTGGCACGCGTCACCAACGCGATCACTACCTTCTTTGAGGAGCGCCTCAGAGAGGCCGACCACGAGGCAGAATATGAGCGCGAACAGCGAGAAACCGACCGCGAGCGTGGACGGGACCGTGACTCACGACAAGGGGACCTCGAGCCATTACGCGAGCCCTTTGTCTTCCAGCCTGCTGAG…
Wolco1|74908	AGC/NDR	CBK1(NP_014238.3)	3e-113	SS1G_09988	7.66e-82	385.68	572.16	ATGGCGACATTGCCGCGCCGGCCGCTACCAACGCCTCCTGGTCCACCACCATCGACATATGTGGGCTATCCTAACGCGCAACGGGAACCCTCTCCAGCAGGCCTACCAGGCGACATCTATTCGTATGGTAATCCATTTCAGTCTCCGTATCCATACCCTTCTCTCGCATTACGCGGGGGCCCCTATGTGGACGAACCGCCGGCCACCTTACGAGGTGGTACTATCCTCCATAAAGGCTTCTATGATCTACTCTCCTTGATCCCATCAACGCCGTCTCCTTCGCGTATATTCTGGCGCGACAACCCAGACCCTGGACCGGTTGCTGGTCCGAGATACGAAGAGATCACTACGAAGAATCCGGACCCTGCTGTGAAGACACCTACGGCCGCGGTTTCACAG…
Wolco1|70675	AGC/NDR	CBK1(NP_014238.3)	0.00E	SS1G_01194	1.85e-141	1543.74	2163.96	ATGGTAACCGCGGCCCCCTCAGACTCCCCCGCTCCCTCGCGTTCATCCTTGCAGGCATCACAGACATCCTCGAGTGTTAGCAGCTCTCAGTCCTCTTCATCGAATGAGAAACCGGCAGATTATGTCTATTTCGAACGTACAACGGCCGGGTTCTCGGATGACGCGATTCCTAAGGCTAAGACCGCACAGCTGAAGCTGGAACACTTCTACAAGGTCGCTGTCGATGCCGCTATTGAGCGTAATCAAAGACGCGTAGAGCTGGAGAGGAAGCTAGCTGCCGACACCACTATGTCTGAGGAGCGCAAGCAGCGACAACTACAACAGCTTGGCAAGCGCGAGTCTGCCTTCTTGCGGCTTCGGAGGACTAAGCTAGGCTTGGATGACTTCCGCACCGTCAAG…
Wolco1|159865	AGC/NDR	DBF20(NP_015436.1)	2e-163	SS1G_05114	1.4e-111	517.08	493.23	ATGCCGGACGAAAACACCAAGATTGCATCAGCAAGGCATAGTTCGCTCAAGTCTAGCGGGTTCCAGATTTGGGAGAAGGAGCTGCTGGAAAGCCCCGAAATCAAACGGAAGTCCACGGTCGCCCAGCTCTATTTCCTGGATTACTACTTTCAGCTCCTGGGCTATCTTGCGTCACGCAAGAATCGTCGAACCAGATTCGATGATGATACCTCGTCCCGCGAGCTCACCTCCGGTGAATACGCCAAAGAGTACAAGTCGTACTGTGGCCGAGAGCGTGTCGTGTTGCGGAAGCGCAGGACGAAACTCAAGGTGGACCAGTTTCATATAATTGCACAAGTCGGCCAGGGCGGTTACGGAGAAGTCTTCCTTGCAAGGAAACAAGAAACTGGAGAAGTTTGC…
Wolco1|115209	AGC/PKA	TPK1(NP_012371.2)	2e-102	SS1G_03171	2.28e-99	32.74	35.82	ATGGAACGCCCCGCTTTTCCCGCCTTGCGTTCGACATCTCTGCCTAATCCAAACTCACGCACTCGGTCTGTCCCCCTCAATCTAGTCGTGCCGCCGCAAGGGGCGTCGGGGTTCGCCGCCGGCCAGGCTCCAATAACTCCGCCGATTTCTCCTGGAAACAGCGACGAGGGGGACCCGAGAATTGTAATCGACGTGCAGCCCCGCTTCAGCGGCGATAGTAATTGCCAGGTAGTATCTCGTCCATCTGACTCTCGTCCTGGCCAGGAGCATCACAAACGAGACTCGGACGTTATGGACGTAGACGGGAGGCCGACCTCTCCCAGGCCGCCACTTCGACATCTCGAAGATGAAGAATGTCACCTGGAACGTGGAACCTTAAAGCTCACCGACTTCGAGGTC…
Wolco1|107737	AGC/PKA	TPK2(NP_015121.1)	9e-143	SS1G_13577	2.31e-121	103.74	158.27	ATGGCCATGTTCAAGCGCATGACGGACAAGCTGGGGCACCGCGGACCCTCCAGAACTCCGATGCAGGCGTCACCATCCTCGTCATTCTCCTCGAACACCATGTCGATGCTCTCGCATGAACATCGCGGCTCGATATCTACAGAACGCACCAGTGTAAGCAACTATAGCAAGAAGGTCGAGGTGCCTGAAACGGAGCCGGAGGAGACCACTGTTGCAGAGCTCCCTCCAACGTTACGACCACTAAGGCCCAAGGGCGTGTACCGCCTCTCTGATTTCATCATCCAGCGCACTCTAGGTACCGGCAGTTTTGGTAGAGTACATCTCGTACGAAGCAAACATAATTTGCGCTTCTACGCGATCAAGGTTATGAACAAAGAGAAGATCGTCAAAATGAAGCAG…
Wolco1|18426	AGC/PDK1	PKH1(NP_010778.3)	3e-80	SS1G_13528	1.08e-81	276.53	158.32	ATGTCATGCCGCTCCGAATCTGTGAGAGAATTACAGGTTTTCCCTGAGAGGGGAACACCTACGCGGCGGTGGCAACAGTCGTCTGACCAGTTGATGGGCAACCGCTCAGTACGGAAAGTGCGGGGCCCCGCATGTTTACCCCGCAAAGAAGCATCAGCTCAGCTGTCACGCCGCACTCTGAACACATGTGAGCGCCCCGGGGCAGGCTCCGTCGGCCGCATCATCGTTCATTTATCGCAAACGGACGTCATGGGATGCTCAGCGAGCGATATCGTCTACACGGGGTATGCGGCTCTCGGGCAACTGGGGTCCTTACGGAGCAGATGTCCAGGTCGGCTCGCAAAGACCGACGTGGAGCCCTCGCCGACTGCGGTGTCGGTGCAGTGTCGGGAAGTCGGC…
Wolco1|137382	AGC/RSK	FPK1(NP_014445.1)	7e-154	SS1G_09566	2.23e-160	87.39	125.33	ATGCTTCAGACCGGCGGCGAAAATATCAGCCCGGCTATACCACCGCGAGGAATGGGTCGCACTCTCTCTTCGGCCTCCAATCCGGGTGCGCCTGCGTGGCGATCCATTTTCCGAATCGGAAACCAGTCGTCGAGGAAGCTGGCAGGCAACATGTCGCCTCTGACCGTCGACACGAGCTCCTTCTGCGCCGACGCGAACTCCAGCTCCAGTGCTGCCCTCACTCCCAATCAGTCGCTCACTCCCCAGTCCGTTCTTTCCCCAGAGCAGCGCTCCTCGTCTCACTCGTCCGCCACGCTGTCCAGCGACTCGAACAAGCCCATGCCGTCCAAGGTGCCTCACAAAACCCCGAGCACCCCGGCCTTGAACGACATCCAGCCGGGCGAAGTGGACACCTCAGAG…
Wolco1|16337	AGC	PKC1(NP_009445.2)	2e-149	SS1G_14026	0.00E	785.81	937.78	ATGGCGCATGAGCTGGACCAGAAGATCCAGGATGTCCATAAGCGTATCCAGACCGAGCGCAAGGTCCTAGAGGGCTTGACAGCGATGCGCCAGGCGACCACCAACCCCGACGTGCTCAGAGGAGTTGACGCGAAAATCAGAGATGCCGAGCGCTCACTCTCCTATTTCGAGGACCTCCTCCGGGAGCTGCAGTCGCGCAAGCTGGTACAGGCCCAGCGCGATGATCAGTCGAGATCAGGCAGCCCGGGTCCCAACCAGGCTGGTGCGTCCCATGGGCAACGCGCCGGACGCTCGTCCGATTACAATCGCGCGCCCCAGTCTCCATTGCCCGATGGCTCGATGCGCGGCGCGCACAGCCCGCAGTCTCCGGAGATGCGCGCGTCTAGCGGAAGTCTACCT…
Wolco1|142388	Atypical	1-phosphatidylinositol 4-kinase(NP_014132.1)	2e-111	SS1G_12900	5.55e-39	98.21	166.94	atgaagctgcaacctgcggaagcagcggccattcgggagcggatcatggccgagatgctggcactagaagaggagcgtatggcacgtatgcgtgagaatggcgtgggtgagggcgtgctcaagcttgggcagtcggatggaagtatgaagacggaggatgagcgcatcattcggcgagagctgagcaaggcagatccctcggctgctgtcttcagcgagtcgtgggcagcgaagaagagtcgaatacgacagtcatcgccgtacggccacttagcaaactgggactgtgtctctgtcatcgtcaagaccggcggtgatcttcgccaagagcaactagcagtacagctcatccaggagttcgagaagatctggaaagaggagaattgcccgtgctgggta…
Wolco1|138133	Atypical/ABC1	COQ8(NP_011396.1)	2e-131	SS1G_13210	1.04e-117	25.04	170.5	atgccaccaggtccagtattcaattggtattgcgtggctcattcggtagccgacattctctccaatgtcgcacatatacgggccgcacaggttgctgcaagctcaaggctaatagccaaaacacaaaagactccttcgagtagtcgaaaacatgcagccgcgcaatccgttcaacctgaaactgccaagggatcgtccgttaccccgtccctagaggatgtctcgccggcaaattcggtcacaaagaccgagtgtcctgcagagacgcttgagagaaatgtctcaacagaaccatcgcttcctgaagccacttctaaaccagaacggagaggctatctacccactacaccagacatcgcaataaggaagtccgaggctgtagaagccgacccggcagcc…
Wolco1|144299	Atypical/ABC1	COQ8(NP_011396.1)	5e-95	SS1G_13210	3.49e-94	53.79	34.52	atggaggaagttctccgcacatccctcggccccaactggtccgaccatttcgagtcgtttgatagactcccattcgctgcggcgtcgatcgggcaagttcattctgccgttctcgcagcatcgtcatccccaacaggctcccctgcgagagtcgcagtgaaaattcaattcccgaacatcgccaactcgattgagaccgatctggggtatgtcaagatgcttttaacagcagggcgtctgctgccgaaaggcctgttcctcgatagaacaatccaggtgatgaaggcggagctggcggatgagtgcgattatgcacgagaggcgtcattcctgcgtaggtttgcagagccgactcgtctgggcaacgatccacgcttcaaggtaccgtgggtgtgggac…
Wolco1|110818	Atypical/PDHK	PKP1(NP_012222.1)	4e-18	SS1G_10371	3.8e-132	56.67	114.56	atgttccgcatcacccccgccctttgggagcgcatccaccactatgcctccttcccccagaccggcgtgtctctgcagcagatggtgctctttgggcagaatccgagtcaggggaccttgctcagagcgagccagttcttgctcgaggagctgccaatacgcctggcgcaccgagtaaaggagctcgatcagctgccgcacaatctgagtgatacgccgtccatcacgaaggtaaaggactggtatgcccaatcattcgaggagctcatatccttcccgtcgccaaaactgccgccgaccgtgcgcgaggccctcatgatgacctcctcggacgtctcgcttccggagtcgacaacaaacccctccctgtcctactatgtggacgactacggcgcaccg…
Wolco1|92641	Atypical/PDHK	PKP1(NP_012222.1)	3e-18	SS1G_10371	3.71e-132	414	933.95	ATGTTCCGCATCACCCCCGCCCTTTGGGAGCGCATCCACCACTATGCCTCCTTCCCCCAGACCGGCGTGTCTCTGCAGCAGATGGTGCTCTTTGGACAGAATCCGAGCCAGGGGACCTTGCTCAGAGCGAGCCAGTTCTTGCTCGAGGAGCTGCCAATACGCCTGGCGCACCGAGTAAAGGAGCTCGATCAGCTGCCGCACAATCTGAGTGATACGCCGTCCATCACGAAGGTAAAGGACTGGTATGCCCAGTCATTCGAGGAGCTCATATCCTTCCCGTCGCCAAAACTGCCGCCGACCGTGCGCGAGGCCCTCATGATGACTTCCTCGGACGTCTCGCTTCCGGAGTCGACAACAAACCCCTCGCTGTCCTACTATGTGGACGACTACGGCGCACCG…
Wolco1|71497	Atypical/PDHK	PKP2(NP_011456.5)	1e-41	SS1G_07714	2.9e-24	44.15	89.58	ATGCTTGTGCGCTCTGGGTTGCGCTTCAGAAGCTCTCGCGCGAGGCCTTTGCGCCAATACCGCTCGCTCTCGAGTGCGCTGCACTTCTATCAGAACCGGCAGCTAGAGCAGTATGCATCGAAGGATGCACAGAGACTAACGCTGAGACAGCTGATCTTCTTTGGGCGTTCTATGAACGAAGATCGTCTCATCAAAAGTGCGAACTATGTCAGGAACGAATTGCCGGTGCGCATTGCGCATAGGCTGCGGGATATGCAAACGCTCCCATACGTGGTGATGAACCAGGAGGGCATTGCCGATGTATATGAAGCGTACTGCACTGCGTTCGACAAGTTCCGACGATATCCTCCGGTCTCAAATATGGCTGAAAACGAAGAATTCTGCAAGTTTCTCAGAGCG…
Wolco1|88005	Atypical/PDHK	RPT1(NP_012777.1)	0.00E	SS1G_01827	0.00E	518.03	1393.36	ATGTTCACCGGTATGCAGGGGAAAAGAAAGCCGACGAGAAGGAGGAGAAGGAGATCAAACGGTCAAGGTCCATACGCGCAGAAGCTCAAGAAGATTGAGCAGGATATCAAAGATGCGCAGAAACGCGTAAACGAGAAACTCGGCATTAAGGAGTCTGACACTGGGCTCGCGCCACCAAACCTCTGGGACTTGCCTGCCGATCGAGCACGCATGACCCAGGAACAATCCTTGCAAGTCGCACGGTGCACCAAGATCATACCTATGGATCCCGTCGCAGCTGCAGCCGCGCGCGCGGTGAACCCCATGGGTGCAGCGCAGGGCCATAAGAGTGCGGACGAGCAGGACAAGTACGTTATCAACCTCCGGCAGATCGCCAAGTTCGTCGTGTCCCTCAACGAC…
Wolco1|143307	Atypical/PIKK	MEC1(NP_009694.3)	4e-70	SS1G_11597	6.95e-76	179.71	210.08	atggtcattcgggaataccccaaacaagcgctgtggctgttcacctctgtggtggagtcgactaaggagcagcgaagacggtggggtaagaccatactagataaactcaggggagaagatctgggagagctcgccgagctgattaacgagagtttgaagatgactgccgaactcctcgcactgtgcgatcgacgcgtcaagaacgacaagaagatgttgagcatggtgaaggacgtcccgggactgtggaatatggtgccatctcgtctgatcatcccactacaagagtcactcgttgctagcttgcctccaaactcgtcttcagattctggacaccagccattccctgttgatgtgcccacctttcacaaatttctggacgaggtggaaatcatgcga…
Wolco1|108405	Atypical/PIKK	TEL1(NP_009465.2)	1e-88	SS1G_03224	2.14e-78	824.32	498.88	atgcctgtggatccaagcatgcaatacaagaattgcatatggatcagccgctatgaagagtccttcatcactgcaggtggcgtcaatctacctaaaatcacgacctgtattggcagcgatggcaaccgatataaacagttgttcaaaggagagggtggcgacgatctgaggcaagacgctgtcatggaacaggtttttgatctggtcaatgtgatgctgcgtgtcgatcgtgaaaccaaaaaacgaaatctcaagatccggggctacaaggttataccgctggcatcgcaagctgggctgctggagtttgtacagaacacaacggctctcgcgaagtggctcgacaaagcacacaaagtctactgcaatgtggactcaaatagcgtgcataagcgcttg…
Wolco1|91919	Atypical/PIKK	TEL1(NP_009465.2)	2e-91	SS1G_03224	4.11e-104	319.07	538.8	ATGTCCGAAGGCATTACAATGAAGAATGTGCTGACGCTATTAAACAGTGAAACCGTCAGAGAGCGCTCTGAAGGCGACGGCAAAGTCTGGACTCCCCTCTTCCAGGCTTTGTTTAGTGCCCTTCTAAAAGAGAAGTCAGTCTACCTCAAGCGAGGCTCTGGGGGTAGTACTGCTGTCTTGAACAGACTGAGCGACACAGCGTCGATCGTCCGGTGGCTTATAGAGCGTTGCGTTCACAGGTTGAGTGGCCAAGCGTTAAGACCAATATATGTGCATCTGCTGCAGACAATGGTCCACGAAGCCAAACTCTTTGCTCCCGTGGCTCCTGATTATGTGAAGGCGATCAGATGCATCTTGGAATGGACGCCACACATGGAGCACTTAGGGGACAGGCAATGG…
Wolco1|129989	Atypical/RIO	RIO2(NP_014192.1)	1e-49	SS1G_08606	5.05e-52	171.45	261.47	atgtcccgacttgctgccgagaaagagtgggctttcatgaaggtgctgcacgaacacggattccccgttcctaggcctgttgaccacgctcgacacaccatcctcatggagttcatcgacgcctaccctcttcgccaggttgccgacattccatcgcccggaaagctgtactcagaccttatggacctgatcgtgcgcttcgcacgtgcaggcttgattcatggtgacttcaacgagttcaatatcctcatccgacgagaatcaggcgaacccgttgtcattgatttcccgcagatggtcagcacgtcacatttgaatgctgagatgtatttcaaccgcgatgtacaatgtatcagaaaattcttccgcaagaggttcagatacgagagcagaatctac…
Wolco1|106038	CAMK	VHS1(NP_010533.1)	1e-38	SS1G_06542	6.16e-45	22	29	ATGTCCCACGAATCTTCCTACGCCTCGCAACTCGTCCCCGACTTGACCGGGAAAACCATCGACGATGGCTGCCTCCAGTTTGTGGAGAAGCTCGGCGAAGGAGGGTACGGCGTAGTTTATCGCGCCGTCGACACTCTGCGTGGAACATACGCGAACCCATCGAATCCGAAACAGTATGCGGTCAAAGTACAGGCAAAGGCCAAGCCAGACACACGCAGGTGGCAACTTCAGCAGCGAGAAGTCATCAATCACATGCTCGTCTCAGGGGAACCAGGAGTTCTTACCCTGCACGAGGTGATTGAAGACGAGGGCGACGACTTCGTCTATCTCATCGAAGACTACTGCCCTGGCGGCGACCTATTCAGTGCCATCGTCCAGCGCCACATGTACTGCTTTAAT…
Wolco1|155089	CAMK	VHS1(NP_010533.1)	2e-38	SS1G_06542	2.79e-61	29	36	ATGCCCGACTTCCGAGGCAGTATCATCCACGGTGGCCGTTATAAGCTCGTCGAGCTTCTCGGCTCCGGTGCCTTTGGGGTCGTGTATCGCGCGATTGATATGCACGTGCCGCCTTTCGCGGGCAGGGTTCACATGCAGCGGGCTATCAAGATCATCCGAAAGGCTGGTCCCCTGAAGTCCGACACGGCCAGGCAGCGCCAGGAAATCTCCCTGCACAGTCTGGTCTCCAAACATCCGAACATCCTGTCGCTTTACGACGCGTTTGAGTACAAGGACTTCTACTTCCTCGTCATGGAGTTCGTTCCGGGCGGCGACTTGTACACACGCATTGTCGATGGCCAGGAGTTCCACGGGAACGATGAGCTGGTTCGGTCGGTCTTCGTGCAGATTCTCGATGCG…
Wolco1|137455	CAMK/CAMKL	RCK2(NP_013349.1)	3e-106	SS1G_06203	2.88e-124	115.1	184.35	atgggagacggcgcgttctcaaatgtttacaaggccatcgatcgccggaccggacagaaggtcgcagtcaaggtcgtacggaaatacgaattgagcgcatcacagcgcgcaaacatcctcaaagaggtgcagattatgcgggggatcaatcatccgtcgatcgtcaagctgctggccttcttcgagtcgccagagtactacttcctcattttggagttgctcgagggcggcgagctcttccaccaaatcgtaaagttgacatatttcagcgagaacctggctcgacatgtcatcctgcaagtggcgcaaggcatccggtatctacacgaagagcggggtgtggtgcaccgagacatcaagcccgagaacttgctctttgagcggatacccatagtgtca…
Wolco1|29075	CAMK/CAMKL	CMK1(NP_116669.1)	5e-74	SS1G_11871	2.72e-139	163.97	90.57	ATGGAGAAAGAGCAGATACTGGCACAGCCAGACACAGGAAATGAGGCTAAAGCACTGAAACGCACCTGGTCGCAGAGCATGTCACAGCCCGCGACCGTCCCCTGCCAGTACCGCACCGGCAAGACATTGGGCAGCGGCACTTATGCCATTGTCAAGGAAGCCGTACACATCAAGACGGGCAAGTATTATGCTTGCAAGGTCATCAACAAGAAGCTCATGGAGGGGCGAGAGTATATGGTGCGGAATGAGATCGCAGTTCTGAAGAAGGTTTCAAAAGGTCACCTGAACATCGTCACGCTGCACGATTATTTCGAGACCTCCCACAATCTCTACCTTTGCTTCGATCTGTGTACTGGCGGCGAACTCTTCGACCGCATATGTGCAAAGGGTAATTACTAT…
Wolco1|159916	CAMK/CAMKL	CMK2(NP_014626.1)	2e-76	SS1G_10021	5.93e-84	29.45	50.32	ATGCTCTCGATATCACTCAGAGAGTCCCTCCTGCCCCAGCCGCAGTCCTTCCAGAAGAAGAAGGCGTACGAGATCCACCAGGTGCTCGGCGAGGGTTCCTTCGGCAAGGTCATGCGCGCGACATGGCACGTTCCCCCGGACCAGATCGCCGTCGCGCAGCGCGGCGCCGCAGCGGCCTCGCCCGCCGCGTTGGCCCACTCCCCGGACGCGTCGTCCGCGCTCCCCTCCGCCGGCCCGCCCTCGCGCACGAGCACGAGCTCGTCCTTCCTCTCCGCGCGCACCCCCAGCTTCCTGCACCCCAGCTCCGCCGCGCACCCGAACGGCCACGGCGCGCGCGCCGAGTCGGGCCTCTCCGTCGACGTCGCGCTCAAGGTCATCCCGAAGAAGAAGGTGCGCGGG…
Wolco1|19611	CAMK/CAMKL	KIN1(NP_010407.1)	1e-116	SS1G_02943	2.61e-163	217.2	189.6	ATGGCGTCGACGTATCCAGCATCGCTAGCGGGGCAACCGCTTTCGCAAGTGAGGGAGGAGGGCGAGACGACCCCATCACTGGGCGGTACGGTCACTGGCCACGAGTTCGACGTTCCGATCTCATCAAAGCCATACCCGACTCCCGCTCAGCCACCACCTGCTCGTGAACAGTCCTTCCTGCCGAACCCACCACCGGCTGCCAACCCACCGCCAGGAGTCGCGCAGAGTTCGGCTCCTGTCAGACGGCCGTCGACGACGCACAAGCAGCGACCAGTCTCGATGCCCCCGCAGAACAACTATGCCACGCCTGACCCGCGCGAACGCGATCGCCAGCAGCAGGGCGACGATGGCGGCCGGCGCGAGCAGGGCTCCTCGAGCAAGCCGCGGAGCACGAACAGG…
Wolco1|153019	CAMK/CAMKL	KIN4/FRK1(NP_014876.1)	8e-106	SS1G_12333	1.06e-121	21.6	23.4	ATGGACACCGTGTCTAGCAGCCTTCAAGTCCCTCAGCCAGGGCCATCGCGCCAAGCAGTGGCGAGGCCGGTGTCGGTTCAACCCGCTTCTTCTGCTGCTACTTCGCCGCCCTCCTCCAGGAAACGCGCCTCGCACACCGTCGTCACCAGCCAGCCCCAGCAGGATGAACAGCCGGTATATCGCGACATCTATTCCCACCCTGCCGCGCTCGAATATGCGGCCGCACATCCGAGACGGATGATTCCAAAGTTCGGTCCTTATCTGCTTCTCCAGACCCTCGGCGAGGGTGAGTTCGGCAAGGTCAAGCTTGGCCTCCACATGGAATACGGAGAAGAAGTTGCCGTTAAGCTCATCCGTCGCGGCAACATCGACTCCTCGGTGCGCATGTCGAAGATTGAG…
Wolco1|154219	CAMK/CAMKL	GIN4(NP_010795.3)	5e-110	SS1G_05253	4.32e-82	461.36	562.94	ATGTCACAGTTTCGCGGGAAGAAGGGTGACGACCCCAAGATGATCGGCCTCTGGAAGGTCGGCAGGACAATTGGGAAGGGAAGCTCAGGACGTGTGAGGATTGCTCGGCACACAAAGACTGGCCAGTACGCCGCGGTCAAGATCGTCTCCAAAAACGCGCTGCTCAACTCGCGCATGTCGATACGCAGCTTCGGCGACGAGGCAGAGCGGATTTTACACAGCATCGAGCGCGAGATCGTTATCATGAAGCTCATCGAGCATCCCAACATCATGCGCCTTTACGACGTCTGGGAGACCTCGTCCGAGCTCTACCTCATTCTGGAGTACGTCGAGGGCGGCGAGCTCTTCGACTACCTCTGCAGCAAGGGCCGGCTCTCGTCTACCGAGGCGCTTGGGTAC…
Wolco1|160811	CAMK/CAMKL	SNF1(NP_010765.3)	9e-146	SS1G_10426	2.82e-126	125.65	98.46	ATGGCTGACATTCCACACACATTCCCTGCTTCTAAGCTGGGGGAATACACCGTCATAAAGGAGATCGCGGAGGGAACGTTCGGCAAAGTGAAGATGGCCGTACATACGATTACGGGCCACCATGTAGCAATGAAGTTCATCTCGAAGCAGGTCATTGCGGCGACGAAGACGAAGACGAGAGTGCAACGCGAGGTAGAGTATATGCGGACGCTGCGGCATCCACACATCATCAAGCTATATGAGGTGATCTCAACGCCAACAGACATCATCATTGTGCTCGAATATGCAGGCGGCGAACTGTTCAACTACATCGTCGACAACGGACGGATGACTGAGCCCCGCGCGCGGCGGTTCTTCCAGCAGCTCATCTCGGGCATCGAGTACAGTCATAGACTCAAG…
Wolco1|92282	CAMK/CAMKL	CHK1(NP_009833.1)	1e-50	SS1G_12179	2.37e-56	20.94	30.31	ATGTCACAGTCATCGTCATCCAAGCTCAGGTTTCCCAAGGTTGCTGGGTATCAACTCGTAAAAAGGATTGGTGGCGGGGGTTTCTCAACCGTCTACCGTGCAGTCAATTTTGATGAACACCGTGTCGCCGCCTGCAAGATGGTCACTTTGACTCTTGAAACAACCAAACAGGCGCGCAAGACGCTCGACCGCGAGATACGGGTGCACTCCGCACTGAAGCACGAAAACGTCCTCGAATTCATCACGGCTATCTGCGTCGAGCCTGATGAGGACTTGCCGTATTATCCGGGGCTGTATATGCTCCTCGAGCTCGCCGCAGGCGGTGATCTGTTTGATAAGATTGCTCCTGATGTTGGTGTTGGCGAAGAAATAGCCCATTACTATTTTACGCAGCTCGTC…
Wolco1|22440	CK/CK1	HRR25(NP_015120.1)	2e-159	SS1G_09429	0.00E	121.33	58.5	ATGGCCGACAACTCGCAGCACAGACTAGACCTTCGGGTTGGCGGAAAGTACAGGCTGGGAAAGAAGATCGGTTCAGGGTCCTTCGGTGATATTTACCTCGGGATCAACATCATCTCCGGCGAAGAGGTTGCCATCAAGCTCGAGTCCGTCAAGGCCAAGCACCCGCAGCTCGAATACGAGTCAAAGGTGTACAAGACCCTGGCGGGCGGCGTCGGTGTTCCTTTCGTCCGTTGGTTCGGAACCGAGTGTGACTACAATGCTATGGTCATCGACCTCCTTGGCCCCTCTCTCGAGGATCTCTTCAACTTCTGTAACCGCAAGTTTAGCCTGAAGACCGTTCTCCTTCTTGCCGATCAGTTGATCTCGCGTATCGAGTATATCCACTCTCGCAACTTCATC…
Wolco1|152548	CK/CK1	YCK1(NP_012003.1)	4e-160	SS1G_03818	3.9e-176	610.3	762.16	ATGACCACCCCTCATGTAATCGCCTCCTCCTCCGGGCACCACACCTCGCAATCCGCAACGTCTAATGGCGTCGTCGGCTCGCATTTCCGCGTCGGCAAGAAGATCGGCGAGGGCTCGTTCGGCGTCGTCTTCGAAGGCACGAACATGCTCAACACCCAGCCTGTGGCCATCAAGTTTGAACCACGCAAATCGGAGGCCCCGCAGTTGCGCGACGAGTACAGGTCGTACCGCACGCTGAACGGCACACCCGGTGTCCCGCAAGTGCACTACTTCGGCCAGGAAGGGCTCCACAATGTGCTTGTCATTGACCTGCTCGGCCCAAACTTGGAGGATCTGTTTGACATGTGCGGGCGCAAGTTCACCATTAAGACGGTGTGCATGGCTGCGAAACAGATGGTG…
Wolco1|104828	CMGC/CDK	KIN28(NP_010175.1)	2e-126	SS1G_06051	3.23e-90	1.65	2.25	atggatgcagtagagaaggcgaatactgagcggcagaaacgatgggcaaaagacaagaaagtcggtgaaggtacctacgccgttgtctacaaaggtcgggagattgcaaccggaaggaaagtcgctatcaaaaagatcaaggtcggccagttcaaagatggcctggacatgtctgccatacgcgaagtcaagttccttcgcgagctcaagcaccagaatgttattgagttactcgacgttttctcgtccaagacgaatctgaacctcgtactggaatttttggacaccgatcttgaactcgtcatcaaggaccgatcactcgtgttcctgcccgccgatatcaagagttggatggctatgaccttccgcggcctcgaattctgccaccgaaacttcatc…
Wolco1|91184	CMGC/CDK	CDC28(NP_009718.3)	3e-145	SS1G_02296	1.86e-106	46.38	9.82	ATGGAGCGGTACTCAAAGATTGAAAAGGTTGGTACCTACGGTGTCGTCTACAAGGCACGCGATACGACCACCAATCAAATCGTTGCGCTGAAGAAAATCAGGCTTGAAGCCGAGGACGAGGGAGTGCCCAGCACCGCCATACGCGAGATCTCTCTGCTGAAAGAGCTGAAGGATGACAATATCGTAAAACTCTTCGATATCGTTCACGCGGACTCGAAACTCTTTCTTGTATTTGAGTTCTTGGACGTCGACCTGAAGCGGTGGATGGAACATACGAACAAGGTTGGGAACCCTATTGGACCCGACATTGTGAAGAAATTCACGTATCAACTATCTCTCGGCCTTCGCTACTGTCATTCTCACCGTATTCTTCATCGCGATCTGAAGCCTCAAAACTTG…
Wolco1|93694	CMGC/CDK	CDC28(NP_009718.3)	5e-58	SS1G_00560	2.85e-83	163.34	89.7	atgtcgcatgccggtccctcaactccttcccgcaagcggtcgcgctgggatgtcgatgaaagcgcgcctcagagcgaaccagcacagcagcctcaaaaacgtcgttcgaaaggcaaatccgccaaagcgtcgcctgcaccagagcaaaccgagcctcccgtccagcctgtgaatggcacatctggaagtgcagaacgtgcccgctcctcgcacagcatcttcgttccacctcggacgcaccatcctccgctacaaccatcgcgatccgtctattgctacgagaggcttaactcgattgaagaaggatcatacggtgtcgtgttccgtgcgagggacaagcaaaccggagacattgttgccctcaaaaagctcaagttggatgaagagaagaatgggttt…
Wolco1|124031	CMGC/CDK	SGV1(NP_015487.1)	1e-84	SS1G_00199	2.93e-101	310.71	400.22	atggacatggcatccgatgggaaacgcgaccataagcgggcagagagcgacgcgcgggtggccgtacaacgttctaagcggaaaccagtgatcaggactagagaggaggaacaccgagaatatggacgggtatttgagggatgcggaaagcaggaggattataatgtcttaacgaagctaggagagggtacattcggagaggtgcacaaggcaatacaccgcgaaaaacacaatgctgtcgcactcaagcgcatcctgatgcataatgagaaggagggcatgccggtcacggcactgcgcgagatcaagattctcaaagcgttgcggcatccatgtattgtcgatattctagacatgtttgtcgtgcgaagtcaagggaaggactcgccgctctctgtg…
Wolco1|99718	CMGC/CDK	CTK1(NP_012783.1)	1e-106	SS1G_07672	1.06e-107	1.53	2.12	ATGGCGCCTTTGACAGCTCAGAGCATTGTCCAAGAACGACCTCATGAACGTTCACGAGAGGGGCCACGCGATGAATCCGTCGCACAGCCGGCGGCCTCCGTGCCGCAAGTACCGCTTTTCCGTTATGGACAATACGACTGTCTGAACCAAGTAGGCGAGGGTACCTTCGGCCAAGTGTGGAAGGCTCGCAATTCCAAAGATGGACGATTCGTTGCACTCAAGAAAATCCGTATGGAGGCTGAACGTGATGGCTTCCCTGTGACTGCGATGCGTGAAATCAAGCTCCTCCAGTCATTGCGACACGATAATGTCGTGCAGCTTTATGAAATGATGGTGTCCAATGGCTCCGTGTTCATGGTGTTTGAGTACATGGACCATGACCTCACGGGTGTCCTGTCG…
Wolco1|93172	CMGC/CDK	PHO85(NP_015294.1)	4e-123	SS1G_07226	2.44e-129	0.38	0.84	ATGAATTACGTGCAGCTGGAAAAACTAGGGGAGGGTACCTACGCCACCGTTTACAAGGGGAGGTCAAGAACAACAAACGAAATTGTGGCACTGAAGGAGATACATCTCGACGCAGAGGAGGGTACACCATCCACCGCAATTCGCGAGATCTCGCTCATGAAGGAGCTCAAACACGTCAACATCGTTCGGCTTTACGATGTCATCCACACGGAGACCAAGCTTGTCCTCATCTTCGAGTACTGCGAGCGCGACCTCAAGAAGTACATGGACGTGCATGGTGATAGAGGAGCGTTGGATCCGACCACAGTCCGGAGCTTCATGTATCAGCTGCTCAAGGGCACGGCGTTTTGCCACGAGAACCGAGTGCTCCATCGAGACCTGAAGCCGCAAAACTTGCTG…
Wolco1|104430	CMGC/CDK	SSN3(NP_015283.1)	2e-111	SS1G_01068	2.42e-101	13.54	42.68	ATGCAGGATGAATGGGCCGGTAAAGACTCCATGTTCTGGTACCGCTCCAAGCGGGATGCCGCGCGCAAACGCGTCACCGACAAGTACAATATTCTGGGGTTTATCTCTTCTGGGACATACGGCAGGGTTTACAAGGCGCAAAGCAAGGAGGGGGATGGGAAGATACATGCTATCAAGAAATTCAAACCTGATAAGGAGGGAGACGTTGTGACATACACGGGAATCAGCCAAAGTGCCATCAGAGAAATTGCGTTGAACCGCGAGATATCTCATGAGAATGTCGTTGCTCTGAAAGAGGTCATACTCGAGGACAAGTCGATATATATGGTGTTTGAGTACGCCGAACATGACTTTTTGCAAGTGATACATCATCATTCACAAACAATCCGTGGTGCACTA…
Wolco1|93386	CMGC/CK2	CKA2(NP_014704.1)	2e-142	SS1G_12241	4.43e-156	21.97	32.42	ATGGGACGACCAGCCACGAAGTCTGTCGCTCGCGTCTACGCGGACGTCAATGCTAAACTCGGCCCTTCATGGCATGAATATGAAGACAACCTACAGGTGCAATGGGGCTCACAAGATCACTACGAAATCGTGCGCAAAGTGGGACGAGGCAAATACTCCGAGGTATTCGAAGGCATCAACATTGTCAATGACGAGAAGTGTATTATCAAGGTGCTGAAGCCTGTCAAAAAGAAGAAGATCAAGCGAGAAATCAAAATCCTGCAAAATCTAGCCGGAGGTCCCAACATCGTGGCCCTGCTTGATGTCGTCCGCGATCCTTCGTCCAAGATCCCCAGTCTCATCACAGAATACGTTCACAACGTCGACTTCAAAGTTCTATACCCCCGCTTTGCAGACTAC…
Wolco1|64270	CMGC/DYRK	YAK1 (NP_012394.1)	7e-85	SS1G_00874	3.89e-165	297.1	442.03	ATGGGTCGCAAGCGAGGAAAGACGCTGTCATCAGCACAATCTACCCCGAAGAAGTCGGAGCCAGTGCCCATGCCGCCCATTCAAATTTCAGCGCTGCCTGCTGCTACTGCCCAGCGAGTGGCTAGTCTCAAATCATCGAACTCTTCGCTCAACTCAAATGCGGCCAGTTCTTCCTCGTCCAGGCTAACTGCTTCGAGAGCCACTGCACAGACTGTAAGCTCCATGCAAAAACAGTCAGATGCATCACTTCGTGGTCGCAATCAACTCCCCACCATCGCTGGCTCTCCCTCTGTAGGTAGCATCGGTTCGCATACTGTTAGAGAGTCCAAGGAACCATCCTCTTCGTCTTTGAATCCGTCAAGTTTACTTAAAGAGACTCCGACCAAGATACCCAGGATT…
Wolco1|97250	CMGC/DYRK	YAK1(NP_012394.1)	9e-56	SS1G_06528	3.51e-140	165.07	174.5	ATGGAACTAGACTTGCCGCCCTCTCCCCCGCCTGTGGAACAGACGCTGGCTGCCCGTCGGGCCAAGCGCCAAGCTATTCTTGCGAAGTACGCTGGCATCGCCAGCACCGCCCTGAGCCAGGGCGTCTCGCCCAGCCCTGGACCTAGTAGTGCGGTCGAACCGCCCTCCGCCATTTCTGCTTCTAACTCCGTATCTCAGTCACACAGCACAGTTGGGACACCTGGTACGCTTGTCGACCATAGCCGGGCTGGCAGTATAGCAAAACGCGAGTCAGTGTCTATCTCTCCTACGCCAGCTGCCTTCTCTTTAGCCAAGGAGCAAGAGGAAGATGCACAGGTCAAGGCGCAGGTGCAGGACGGTGCTCAAGATCAGATATCTGCTGCAGACTATGATCCCAGC…
Wolco1|75698	CMGC/DYRK	YAK1(NP_012394.1)	0.00E	SS1G_00098	1.27e-162	128.71	200.35	ATGGCAGTGGAAGTGCCGCCGCCCAAGCGACGTGCCTCCGGACTTAGACGGGTGAGGGATGCCCGCGATCTGAGACCGCGCGTGGAACAGCCGGCAGGTCGGCGGATGGATGCGAATGGCGTTTACCTTTCACCGATCAGACAACTAACAACGAACATTGTCGAAACATATCGCATATGCAACCCGCAGTTCAGATATGAGTCGACGCATAACCCTCGGCGTGTCTTGACGAAGCCGAGCAAGCCAATGCACAACGATGGGTACGATAACGAGGATTACGATTACATCCTGTATGTCAATGACTGGCTCGGAGGTGACGATGGCCGCAAGTATCTCATATTGGATATACTCGGTCAAGGAACCTTCGGCCAAGTGGTGAAGTGCCAGAACATGCAGACG…
Wolco1|42363	CMGC/GSK	RIM11(NP_013859.1)	5e-56	SS1G_09079	1.13e-70	1852.3	2481.17	atggcgacacacggtccgattaatggtgtaaagatctctcccgtcgacgatccacgcaaggtcgtcaaggtcgtcgcctcggacggcaagacgggcaacgtgcgcgacctgcagtataccaattgcaaggtgaccggcaacggctccttcggcatcgtcttccaagcacgcctgctcgaggagaacgatggatactcggatatcgccatcaagaaggtgttgcaggacaagcggttcaagaaccgcgagttgcaaatcatgcgcctgctcaagcatccgaacgtcgtcgagctcaaggcgttcttctattcaaatggtgacaagaaagacgaggtgtacttgaacctcgtgctcgagtatgtgcccgagacggtctaccgcgcgtctcgacactacgca…
Wolco1|95503	CMGC/MAPK	HOG1(NP_013214.1)	0.00E	SS1G_07590	0.00E	99.16	157.86	atgtcctttgtcaagctcagcatcttcggcacgtccttcgaggtgacgacacgctatgtcgacctccagcccgtaggaatgggcgcgttcggtctcgtctgctccgcaaaggaccagctcacgggctcgtctgtcgcgatcaagaagatcatgaagccgttcagtaccccggtcctctccaagcgcacctaccgcgagctcaagctcctcaagcacatccagcacgagaacatcatcagcctcagcgacgtcttcatctctccactcgaggacatctacttcgtcacggagcttctcggcacagacctgcaccgcctgctcacctcacgcccgctcgagaagcagttcatccagtacttcctctaccagatcctccgcggcctcaaatatgtgcactcc…
Wolco1|107181	CMGC/MAPK	FUS3(NP_009537.1),SMK1(NP_015379.1)	7E-155,1.00E-103	SS1G_11866	0.00E	348.37	724,82	ATGCCTAACGAGCCTCAGCCCGGAGCAAAGTCCAAGCACAGCCATGCCGCCTCGCAGGCACCACCAGCACCGCGCAAGGTGCGATTCAATGTCGGTTCGCAGTACCAAGTACTTGACGTGGTTGGGGAAGGGGCGTACGGCATTGTATGCTCGGCCATCCATAGGCCGAGTGGGCGCAAGGTCGCCATAAAGAAAATCGCGCCGTTCGACCACTCCATGTTTTGTCTGCGGACGCTCCGGGAGCTTAAGCTCCTCAAATTTTTGAGCGAGGCGGGCGTTAGTGAAAACATAATCTCTATTCTGGACATCATCAAACCGCCATCAATTGAACAGTTCAAGGAAGTATATTTAATCCAGGAGCTCATGGAAACCGACATGCACCGCGTCATCCGAACACAA…
Wolco1|92114	CMGC/MAPK	SLT2(NP_011895.1)	4e-173	SS1G_05445	1.51e-158	635.52	979.64	ATGTCGTCGAGGCACTCGTTTACCGCGCTCAACTCCACGTTCGTCGTCGACTCCGAGTACCAGTTCGTCAAGGAGCTCGGCCAGGGTGCGTATGGCTGCGTCGTCGCGGCGAAGCACCGGCGTTCCGGCGAGGGGTGCGCGATCAAGAAGATTACCAACATCAATACCAAGAGGATCCTCACAAAGAGATGTTTGCGCGAGATCAAACTCCTCCACCACTTTCGCGGACACAAGAACATCACTTGTTTGTACGATATGGACATCGTCTTCCGCCAGGACGGCAACTTTGACGAAGTCTATCTCTATGAGGAGCTGATGGAGGCCGACCTGCACGCGATCATCCGCTCGCAGCAGCCACTCTCGGACGCGCACTTCCAGTCGTTTATTTACCAGACTCTC…
Wolco1|64147	CMGC/RCK	IME2(NP_012429.1)	1e-55	SS1G_10377	1.66e-66	173.45	234.86	atgcagcgcagtgcgggcgcgcggcaggagtacgccggcaagcggctcgttgcgatcaagaggatgaagaagccgtgggagggcggctgggatgagtgcaagaagctcaaggaacttgagtcccttaggcggataccatatcacccgaacataatacccctgtacgacttcttcctcctgccggagaccaaggaactgtacttcgtcttcgagtccatggagggcaacctataccagctcatcaaaacgcgcaaaggcgggagaaatttcgcaggcggcctggtttcttccatttttcgtcaggtggtgtcggggctcgaccacatccacgcgtgcggctacttccaccgcgacctgaagccagagaacttgctggtgacgacaacgggactgtaccac…
Wolco1|159141	CMGC/SRPK	SKY1(NP_013943.1)	4e-71	SS1G_03277	1.28e-148	141.75	214.85	ATGTCACACGCCGGCTCATACGAATCCTCTCACTCTCACTCTGTCATGACCGAGGACGAAGAAGACTGGGAGGACTATGTCAAGGGCGGCTACCACCCCGTCCACATTGGCGACACTTTCTCCGATGGCCGCTATGTCGTCGTGCGCAAGCTCGGTTGGGGGCACTTCTCCACCGTTTGGCTCGCAAGGGACACCAAAATGAATCGCCATGTCGCGCTCAAGGTCGTCAAGTCCGCCCCTCGATACACAGAGACCGCACTCGACGAGATCAAGCTGCTTCAGCGCCTCATCACCTCTGCAACGCCACCCATACCGCCTACTGCGGCGTATCCGAATCCACCTCCCTCTCCATCACAGACACATCCTGGCCGCTCTCATGTCATCTCTTTCCTCGACCAC…
Wolco1|92467	CMGC/CLK	SKY1(NP_013943.1)	2e-21	SS1G_06118	5.74e-47	342.72	457.21	ATGTACACTGGAACTCCTGCCGACGACACATATCGGGATCGGCGCGCGAAGCGTCACCTTTCTTCTACAAGTGGCAGAATATACGAGAGGAGGCGCATGATGCGCATCACGCCATCTCCCCCGCGATTATTCCCTACCAGAGGTTTCGAGGTCATTGATAACTCTTGCTTGGTCGAAGAGGAGACCTGGGAGTGGTACAGACCAGACGAATTCTATCCAGTGCGAATAGGTGAAGTCTTCAAATCAAAATATCAGGTCGTTGGAAAACTAGGGTATGGAGGATATGCTACAGTATGGCTATGTCGGGACCTAGCGGAGCATCGGCATGTAGCCCTCAAGATCGGCACTTGCCATGCACTTTCGAGGGAGCTCTTGGTCTCGAACTATCTGAGAACGATC…
Wolco1|95712	CMGC/CLK	SKY1(NP_013943.1)	1e-24	SS1G_03277	1.41e-40	735.48	294.94	atgcgaacgcacaccaggctcaaccggcatgtcgcgctcaagatcctcaccgacgaggcgagcagcggccccacgcgcctgcccgaggttgcgctcctccaacgcatcaagcagcccgggctcgagcaccctggctcgtaccatctcgcgcacatgctgcacaatttccgcttcgtgggtccgaacggccgccacgtctgcctcacgttcgacatcctcggcgactcggtcgcgtcgctccagcagcgctgcacgaacgaaatgattccaacctctctacttcaaaccgtcagccgcgaggtgctgctagcgctcgactgcctccatagaaattgcggcataatacatactgatatcaaaccacacaacatcctgctccacctgtacgaccccgagtcg…
Wolco1|137838	CMGC/CLK	KNS1(NP_013081.1)	3e-89	SS1G_12527	1.36e-119	155.62	214.98	ATGCAGACGGCAGTCTACGCCATGCCACCACCGCTGCCATCGCAATTCTCCCAATCGGCCTTCAATCGTTCCCTGAATGGCAATCCCAACACTCTCCGCACCACACTCACTACACGCAAGCGCAAGCGTCCTCAGCAATACACCGTCAGCTACAGCGAGGTCCAAGAGGTTGACTCGACTGGCAAGGTCCGCGACGTGATCGTCATTGAGGACACGCCTCCGCCATCGACCATATCTTCGGCCAACTCGCCCATCTCTCCAGCCGACTCGCGCATGTTTACGGCGTCATACCAGCCTCCGGTTTATGCCGCCCCCATCCGGACGAGGGCTCGAGCGGCGGCAGAAGCCAAAGGTGTAGCCGGCACATCGTCGACAGTGCAAACGCAAACGCCGCTCTCC…
Wolco1|122675	CMGC/WEE	SWE1(NP_012348.1)	3e-43	SS1G_04996	1.36e-40	554.22	622.84	ATGCTTGCTCCTACCCCAACTCCGGATTACGTCTCATTTAGAGCAACGCAACGCGACTCTAGCGTGTCTCCTTACCGTGGATTACCTCAAACACCGCCTCGCCCGACGTCTCACCTCCTGGCTCACGGCTCGCCTGTGTTCACTCCTTCTCCTCTCAGGCGTTCTGATCTGCCTTCAGCAGATTTAATGGATATGGATGACGTCTTTCAGTCGCCGGCGGACCCTCTGCCCTCTACTAGTCATCTGCGCTGGGATCAGCTGGGCTCTGGTCCTCATATTAGCTGGGACGACGGTGACGGTGAGGAGCCGTTTCTCGTGCCCTCCTCGTCGAAGCATCACCTGGCGCCACCCACCTCACCACTGTTCGCCCGAACGCCGCTCAGAACATCACACACATCA…
Wolco1|84077	CMGC/VPS15	VPS15(NP_009655.2)	4e-70	SS1G_08574	1.79e-58	22.29	13.1	atgatcgacaagaaatggataacgttccagttgctcaacgctctacgcgatgcacgcaatcggaagatatctcatggcgacatcaagtctgaaaacatattggtcacatcatggaattgggtttatctctctgacttcgcctcatacaagcccacgtatcttcctttagacgatccctctgacttctcgttcttctttgatacctctggccggcggacatgctatattgctcccgaacgattctacaccgctacagacaatcctgagattagcgcgaagaagtcgcgacttgcaatggacgacggagaaggcaggcgagacggaagagtgacagaggcaatggactgctttagtgctggttgcgtgatagccgaactctttctggaaggggcgccactc…
Wolco1|164201	Others	Pan3p(NP_012900.1)	1e-70	SS1G_14156	1.06e-85	117.85	68.63	atgtcgctgcctacctctgagccgcaggagtccaatgctggtgggcaggattataccgatgagcagtctgagcttcctgcagaagaggcagaacattacgaccagcgggacacatatgagccgtactcttatggcgatgacgaaggtgacatccccggtgatggctcacagctcaacccttatctacaggctgacatgcctccgatggccggcttcgacataatgagtactatggacccctatttctcttcgcagttcacatttgtccggcaaccgctggaatatcacctgtacacgcaacctcggccggagagccttgagcataagtactttattacagactccattcgtgaggagctgcagaagcgctcggagacaattcgtacagcaccgccagca…
Wolco1|138179	Others	Pan3p(NP_012900.1)	1e-70	SS1G_14156	4.78e-94	518.42	981.28	atggccttgttctccaggccgtcctcttccgccatcaagattgtcgctccttccgcagaggaaccggccagccctggcaaagcgtccaagaaggactttactcaacgacagtgcaggaacatcttgatttatgggtcttgcaagtttcaggacaaaggctgccgatactatcaccctagcgatggagtacccactcctccagaatctcctgtcccaagcgcagcactcccagctcaagctgtcaatgctcccgtatttgtacccaagactgcgaaggcggccttcggcgctgtgcggacttctgcagactcctctcagacacagtttgaagtgtcggagactacagcatcaactctggcgtcaatgtcgctgcctacctctgagccgcaggagtccaat…
Wolco1|73826	Others	Pan3p(NP_012900.1)	2e-71	SS1G_14156	3.02e-84	10.73	23.08	ATGCCTCCGATGGCCGGCTTCGACATAATGAGTACTATGGACCCCTATTTCTCTTCACAGTTCACATTTGTCCGGCAACCGCTGGAATATCACCTGTACACGCAACCTCGGCCGGAGAGCCTTGAGCATAAGTACTTTATTACAGACTCCATTCGTGAGGAGCTGCAGAAGCGCTCGGAGACAATTCGTACAGCACCGCCAGCAGGCCTCAATTTGCCCGAAGAGATCCAAGAATACCACAGCTTGGTCCCGCTCGAACCTCTTGCTGGAGAGAGGCACAAATTCGGAAACTGGTACTCCGCGGTATATCGTGCAACCAACTCACGGGATGGTGCGACATATGTGCTCAGGAGGGTCGAGAATTTTCGCTTGATGCAGCAATCCGCATTCTCTACCATC…
Wolco1|27543	Others/PLK	CDC5(NP_013714.1)	3e-111	SS1G_04687	2.34e-56	23.63	37.41	ATGCGCCTGGGCATGTTAGGCGAGGGTGGTTTTGCACGCGTGTACGAGGTCCAGGATAACCATGGTGGACGTGTGGCCTGCAAGGTGGTCACGAAATCGTCACTCAAGACCAAGAAGGCTAAAACGAAGCTGTACGCGGAGATTAAGATTCACCGCTCGCTTGATCACCCGAATATCGTCCGTTTTCAAGAATGTTTTGAGGACGACGAGAACGTTTACATGACGCTCGAGCTGTGCCCCAACGGCTCACTCATGGACATGCTCCGCCGTCGACGGCGATTCACGGAGCCCGAGTCTCGTTTCTTCATGGTGCAGCTCATTGGCGCATGCCAATACATGCACACGCACCAGGTGATCCATCGGGACTTGAAGCTGGGCAACATCTTCCTCGACCGGAAC…
Wolco1|41372	Others/CDC7	CDC7(NP_010267.3)	4e-69	SS1G_11138	6.25e-80	7.84	9.12	ATGGTCGCAGCGACATTGCTGCCGCAACACTCGTCCAACCCGCTCGAAGTGCCGTCTTCTGATGTGCATAACAAAGCATATCGTCGCGGGGTTATGCGTGCTCAGGAGCTGGAGCGCGATGAAAACGAAGCCTGCGCTTCCTCAGATGATGTCCCTCACGGCTACCGCATTCCAGAAATGGAACAGTATCGCTCTCCTTTGGCTAAATTATACCCCCAGTCGAGTCTCTCCGCCATTAATTCCAAGCCCACAGCTCAGACTGCAGTCGACGTCGCGGTTAACGGCATGCACAGTGATGACGAAGTGTTTATATCCGCCGAAGATCACATACATTACGACCGGGGCGAAGAGGAGGAGGATAACGACGAGGGAGAAGACACCGATCAGGACAACACTGAC…
Wolco1|144048	Others/BUB	BUB1(NP_011704.3)	2e-70	SS1G_13275	6.65e-79	43.79	73.83	ATGGACCCGACTCTCCAACAACGGCTCGCGCAAGAACGCAAAACATACCGCGCGAAGATTGATACTGCGCTTGAAGAAGATCCTGACCCGCTCACGGCGTACGATGCCTTCGTAAATTGGACGCTTGAGCACTACCCACAGGACCAGATCGCGCACTCCGGGCTCCTCGAGCTGCTCGAGGAGGCAACGCGCAAGTTCAAGGACGACGCTGCGTACCGGGGTGACCTGAGGTACCTGAAACTGTGGGCGCTGTATGCCAGTCATGTCGAAGACGCGTCCGTCGTGTATACATTCCTGTTCGCGAATGGAATTGGGACGATGTACGCACTAACATACTGGGAGTATGCTGCTGCTCTCGAGCGTAAGGGAAAACGAACAGAGGCGGAGACAGCGTACAAA…
Wolco1|142396	Others/HAL	HRK1(NP_014910.1)	4e-90	SS1G_08494	4.79e-78	58.29	68.23	ATGCGGCATAACAAGCAGGGTGAGCCGACGCTGTCATTTCTCCTCCCATATCTCCCTCTTTCTCTCCTCCACCACCAGGGCATCATGCTCTCCGCCCGCCCCATGCAGCCTCTGGCTGTCCTGATACCCCCGCCCCCCGCCGCACTCGGCCCCGCCGTCGACCCCGCCGCCATCGCCCTCCCCGTCTCCCCCGCCCCCCGCGACGCCCAGGACACTGCGCCCTCAATACCCCACTCCCCCGACCAACCCCCCGCGTCGCCCGTGCAGGCCCCGACGCCCTCCCGCCGCCCCTCCCGGCCCCTCCTCTCCTCCGGCCTCGCCCGCAGGCGTTCCCCGTCCCCCGCGTCGCGCTCCTCCGCCCTCGCGGACGCCCCCGCGGACCCGCCACCGAGCGCGCCG…
Wolco1|159823	Others/HAL	SAT4(NP_009934.1)	2e-83	SS1G_00583	8.03e-70	472.28	592.37	ATGAAACCCCATTCAATCTCTATTGCCCGCCACAGCGCAGCCACACCGGAGCAGACCCGGCACGACACAGCATGGGCGCCCGTTACTCCTTCCGCTCCTCCTTCTGCCCGCCTGCTCGCCGGTTTTATACGCCATCCGCGAGGGGGACTCTCCCGCCTGCACCCCCGCCCCCGACGACCCCAGCACGTCCCATACACCGCTCAGCCTCTACAACGTGTCTGCCGTCATGATTTCCCAATAAACAGCTCTCCAGACCACGCCCCGTTCCCCCGACCTCACTTCACTCTCTCCGCCAGCGCCCAGATCGCATCCTCGCTCGCCATCGACGCACCCACGACGTCATCCCACCCACACACCGCGCTAATGACCATGATCGACGCAACCGAGACTGCACAAACC…
Wolco1|134885	Others/HAL	SAT4(NP_009934.1)	6e-84			26.84	43.48	ATGACCATGATCGACGCAACCGAGACTGCACAAACCGAGGGCGAAGGCCCCGACAGTTCAGATAAACCGCCGCATGGTAATATATCCAAGCACGCTCTCCCCGCAAAGGCCCCTGTCAACGGCACCAAGCAATTGCGCCCCCCGTCCCGGCAGGCAGTGCCGCCGACAACGGCTGCCACTCACGACAACGGGCATCGCGTCCCCCTCCCGCCGCCGGAGGCACACTCGCACCAGAAGGCGCCGGGTCACACCCGGAAGAGCCTCGAAGACATCTACCACTCAGAGAAGCTGCTGCTCACCGAGACTCCCTCCATCAACCGCGGCTCGTCCTCGACAACGGGCTCGATGACGACCTCCAGCAGCGACTCCTTCTCCGCTTCCGAGTCTGATGGCTGGAGT…
Wolco1|19350	Others/RAN	SKS1(NP_015299.1)	2e-39	SS1G_06542	3.9e-60	11294.6	5230.87	ATGTTGGTGGCATCTTCACAGAAATGTCAAACCAACGACTGGGCTTTGCACAAGCACGAGTGCAGTGCGTTGCAGCGCTGGGCATCCTCTGCTCCATCCTCGGATGTGTCTGTCCCTAGTGATGCTATCCGGTGCATCGCGAGGATCTTGTGGACCCAGCAGAAGGAGGGCTTCGACAGTGCATGGACTCGGGAAATCAATTTGATGCAATCTCACAGATCATCTTTGCCATCGTCATCATTTGAGTCACATACGCATATCGCACACTCCCTGGTTCGATATCTTGGCGTGTCATCTCCGCTAGAGTTGGAGCCTTTTGGACTGAAGTCGGCTGGAGACCTCGTTGATCTTATTTCACGCTTCACCACCAACACATTCACTCTGACAACATCTTCGCTT…
Wolco1|109357	Others/IRE	IRE(NP_011946.1)	4e-120	SS1G_04823	2.11e-107	583.47	693.65	ATGACAATCAATGGTCTACTCCTCGCGTTGCTCACCGCCGGCAAGTGTCTTGCGGAGGTCTCCCCACATAGGACTGCGACCCGCATAACGGACTTGTCTACTCGAGTCGCGGTACCGCATGAGCGATATCACTCCGGCGGTAGTGATGGCTTCGACTTGCTGGATATCGTGCTCGTAGCATCAATCGACGGTAAACTCCATGCTTTAAACCGCACGTCGGGAGACTCCCTCTGGTCTATGACTGCTTCGTCTGGCGTCGCGCCCGTAACGCTCGGACCTCTTGTCCGCACGCAGCACCCGGACATCGATCCAGACCTCACAGACGACGACTCGGTGCATCAGGAGGTCTATGTGGTAGAGCCCCAGTCTGGCGACATCTTCGTTTTGCCCACGCCCAAT…
Wolco1|137941	Others/NAK	ENV7(NP_015088.1)	2e-64	SS1G_04461	3.64e-74	374.38	297.58	ATGTCTATCGTTCATCCACAACTACACAGTACTCTCGACAGCCTCAAGTTCCAGATCAAAGATGCATTCTGGGCGCTCTCATCTTGCATATGCCAGCAGTCTGCGAAGATCAAGATCAATGGACGCACTTTCAAAATAATCCGCGTTCTCGGAGAGGGGGGCTTCTCGTTCGTGTACCTCGCAGAAGATGAGCATAGCGGAAGACAATTCGCACTCAAGAAAATTCGGTGCCCGAGTGGACATGAAGACGTGAGGCAGGCAATGCGGGAAGTTGAGGCCTACAGGAGATTCAAGCATCCAAATATCATACGGATTCTGGACTCCGCTGTCGTCCAAGACCCTAACGGTGACGGGCAGGTTGTATATCTATTCCTCCCGCTTTACAAGCGCGGGAACTTG…
Wolco1|132412	Others/NAK	ENV7(NP_015088.1)	6e-65	SS1G_04461	5.6e-74	1568.5	535.8	atgtctatcgttcatccacaactacacaatactctcgacagcctcaagttccagatcaaagatgcattctgggcgctctcatcttgcatatgccagcagtctgcgaagatcaagatcaacggacgcactttcaaaatcatccgcgttctcggagaggggggcttctcgttcgtgtacctcgcagaagatgaacatagcggaagacaattcgcactcaagaaaattcggtgcccgagtggacatgaagacgtgaggcaggcaatgcgggaagttgaggcctacaggagattcaagcatccaaatatcatacggattctggactccgctgtcgtccaagaccctaacggtgacgggcaggttgtatatctattcctcccgctttacaagcgcgggaacttg…
Wolco1|20189	Others/NEK	KIN3(NP_009410.1)	7e-65	SS1G_05159	5.79e-71	4.89	21.48	ATGGCATCCCCCCTCGACCAGTACGAGCCCCTCGACATCATCGGCACTGGCTCGTTTGGCATCATCAGGAAGGTCCGCCGCAAGGCCGACGGCGTGGTCAGTCGTGTCGCGGTCCGCTCGCTTGCCGGCGCTGACGCTCTCCAGATCTTCGCGCGCAAGGAGCTCAACTTCGAGCGCATGTCCGAGCGCGACCGCAAGCAGATCGTCTCTGAAGTGAACATCCTCAAGGACCTCCACCATGAGCACATCGTTCGCTACCACGACCGCCACGTAGACCGCGATGCGGGCGTGCTGTACATCCTGATGGAGTACTGCGGGGGCGGGGACCTTGCGAGCGTCATCAAGCAGGCACAGCGGCATAGTCGGCCCATACCCGAGGACACAGTGTGGAACTATTTC…
Wolco1|20796	Others/ULK	ATG1(NP_011335.1)	8e-84	SS1G_11231	5.06e-84	62.44	58.38	ATGGCGCCTGCGCCCATCAAACCCAGCCCGAGTACGGGGTCAGACAAGGGTCAGAAACGAACAGATGACGAGGAGCTCAAACCGTATGTGATAGTGAGCGATTTGGGCAAGGGCAGCTTCGCAACAGTATATCGGGGGTACAATGAGAACACGCACCAAGAGGTCGCCATTAAGACCGTGAACAGAGCAAATCTGAGCCCGAAGCTTTTGGAGAACTTGCAGGGCGAGATTGACATCCTCAAGAGGCTGTCGCACCGGCATATCACCAAGCTAATCGACATTGTGCATGCGGAACGCAACATATACCTGATCATTGAATTCTGCGCGGGTGGAGACCTTTCAAACTACATCAAGAAGCGTGGGCGTGTCGAAGGGCTGGAATATGTGCCGTCGCCGGGT…
Wolco1|109315	Others/ULK	ATG1(NP_011335.1)	5e-42	SS1G_11231	3.71e-41	12.74	17.12	atggcacgaggccatcctctaggagttcctgtcctcaaggtcgccgacttcggatttgctcgttcactgcccagggaagtgatggcggagacgctgtgcggctcaccattgtacatggcgcctgagatcttgcggtacgagaagtatgacgctaaggcggacctttggtcggtcggcgcagtgttgtatgagatggcggtcggcaagccgcctttccgggcgtcaaatcatcttgaactcatcaagaagatcgaaggtgccaaagggatcaagttccctgacgaggacccgaccgtgcagtcgcgggcagccgcggctggtgaggagctcaagcccatccccgttgatatcaaaaaactcattcgctgcctactgaagcgcatcccggcggagcgttgc…
Wolco1|130299	Others/NAC	PRK1/ARK1/AKL(NP_014378.1)	5e-90	SS1G_07203	3.16e-78	5.45	3.28	ATGGCCATGGCTCAGGCCTATCCACAGGCCTACATGCAACAAGTCAACAAGGGTACTCTCATTCCTGGCCAGACGATAGCGGTCAACAAGTATACCGTCCAGGTCGAGCGCTACTTGAGCCAAGGAGGATTCGCGCACGTATACCTGGTGCGCACAGCGACGCCAGTCTACAACACCACCCACCATGTGCTCAAGCGTATCGCTGTACCCAATGAGACCATGCTCTCGGAGGTCAAGAAGGAGGTGGACATCATGAGGATACTCAAGGGGCATCCGAACATTGTCTACCTCATCGACGCCGCGTGGCATCGCCTCCCGAATGGCACGTACGAGGTCTTCATCCTCATGGAATTTTGTGCGGGCGGCGGCATCATCGACATGATGAACCGCAGACTGCGA…
Wolco1|92278	Others/PFK	GCN2(NP_010569.3)	5e-114	SS1G_00622	4.44e-83	20.42	18.94	ATGGAATCTCAAGAGGAACGCCAACAGCTGGAGATCACTGCGCTCAAGAGCATTTACGACAATGACTTTATCGATTGCCCCCCTCCTAAAGTGTGGAAGGGTGCGCCCAGACTACCCGAGTTCATAATCAAAGTATCGCATCCTGAACCAGAACACGCGGACAAAATCTACTTTCATTTATACACGAAATTTCCCAAGACATATCCATCGTTAGCATGTCCCACATTCACTGTACAGCGGCCTACACTTGGCCTGAAACCCAATGAGCTCACGAAGCTGAGTGCTGCTATCCATGCCGAGGCGCTAAGGAACAAGGGCGCGGAAATGGTCTTTCAGATCGTCACCTTCGCCCAAGAATGGCTCGTGGCATACATTGTGCCACCTGTCGAAGTTGTCGGA…
Wolco1|122275	Others					630.98	337.29	atgctcggacaaccgccacaatacatgctggacatgggcaagcaaacgagccagttcttcgattcctacgttgacgggtatggccagaagaagtataagctgaagagcattgagcagtattctcgggaacacaacacccaggaacaacctgggaagcagtacttcaaggcgaataccctgcatgatataatcaaccaagcgccaatgccgatgttcaagtcgtcgcgccaggcccacgaggtcgacaaagagatgaataacagggcttccttcatagatttctgcaaagggcttctcaacatgaacccaattgaacgatggtccccgcagcaggcgagattacatccattcatcaccggagaaaagtggacaaagccgtggacgcctgcggggcagtcc…
Wolco1|47669	Others					0.28	130.82	atgccgttgctaggagttgcagagatcaacggcattcgctacattatatctgaatggatggcatatggaaacgtccgaaagtatttggatctgcaggaagtatctatcaagaaaagacgagagcttgtcatagattccgtcgcagcgtccaatgttctcatcgataacggcggtagagctcgcattactgacttcggtcttactgcggtccaatatggtctccgcagtatcaatgtcgctactgatctaccgaaatcgggtctttatgggacggcccagtggatacctccggagtatcttgattctgagaatgcaggcatcagcttcgctataaaagaaggcgacgtttactctctgggaggtgtgatctgggagatcttcactggacaggacccattc…
Wolco1|49248	Others					0.12	0.43	atgccgttgctaggagttgcagagatcaacggcattcgctacattatatctgaatggatggcatatggaaacgtccgaaagtatttggatctgcaggaagtatctatcaagaaaagacgagagcttgtcatagattccgtcgcagcgtccaatgttctcatcgataacggcggtagagctcgcattactgacttcggtcttactgcggtccaatatggtctccgcagtatcaatgtcgctactgatctaccgaaatcgggtctttatgggacggcccagtggatacctccggagtatcttgattctgagaatgcaggcatcagcttcgctataaaagaaggcgacgtttactctctgggaggtgtgatctgggagatcttcactggacaggacccattc…
Wolco1|29712	Others					390.95	851.36	atgagcaattacgactggcagacactggaaagggagtttgacattgaccctcaatggcttcgtaatcatttcattgctagctcgaacaagaccgatgtccccgcagtgagcgcctctcgggagttgaggcacctcctgaacatcgtccgcggcggtattggaaattggaccgaagaaggggtcaaggaggtcgatgcaaacgcaatttttttccaaccactcaaagcctacattaactctcattccacggaaacaaagatcctctgccattttggcacgaaaccatggcctttcccgttgatagtccaggtcaacacagaggaatgcttttactcctatacacccagaagtgatgtttcgtggtggaaaggcgagtcttcgatacctcgtcttttggtg…
Wolco1|148535	Others					174.04	110.47	atggggcgtcgggtgcatctgaccgagctgctggtctggttctggctgttcgaggcgagcgcgcagagcgggtggggagtcgaggaggatcacctcgcccgcatgaccgaggcgctcgacgctccgttcgacgtcggcttcctggacaaatgcgcgcacaagagcaaattcttcaacgctgacggtagctttgcgcacttcacacagcacgacgagccgacgtggcagatccgcaggctgctcgagtccttctccttgcttcaggacgcggcggaggtcgacgcggcagagcggttcattctgaggtacctgcgcttggttccggaggagcgtgcgacggcgggagagctggctgacgactcgtggctagcgtga
Wolco1|18744	Others					0.87	1.28	ATGTCGGTGGCGGCCTCTACGATTTTGTCCCCCCTAGAGACCGTGCCCCCGCCGCTCGCCTTTCTCGCAGATGCGAACAGAGAGCCGCTCTTCGAGACGCGATTCGCGGAGTTTGTAGACGATGTGAAGAGTGTGAACCGGCAAGCGAAGGAGATCGCAAAATCGATGGAGGGGTGCGCCAAAATGCTCGTTGATCATAACCCGTCGGTAGTCCGCTTACGCTCGCTGAGTCGAGCCCGCTTATCAGAGCCTGCATTTTTAGGAATCGAAGCGCGGGAGATTGAGCAGCTGCGCGATCAGACCCTTCCGTCGTTGAAGGTTGCTATTAGGATCCTGAATGAATGTAAAGAAACCAAGGTCTTGCGCGGTCAGCAGCAGTCCGTCGTTTTGCGCGATCGC…
Wolco1|74936	STE/STE20	KIC1(NP_011970.1)	3e-88	SS1G_02954	4.71e-54	87.73	90.32	ATGCCACAGCCATCCGTTCACCAACTTTACAGACGTCTCGAAACAGTCGGCAAAGGCGCTTACGGCTCTGTGCATAAGGGTGTCGAGATACAGACCGGCAATGTGGTCGCGTTGAAGATTATCAACCTAGACACAGAGGATGACGATGTGGGCGACATCCAACGCGAGGTTGCTCTGCTGACCCAGCTTCGCGACGCTCCGAACGTCACTCAGTACTATGGCTGCTTTTTGGATGGACCACGTGTATGGATTATTATGGAGTATGCACAGGGTGGTAGCGTTCGCACCTTGATGAAAGCGTCGAAAGACGGCGTCATCGAGGAGAAATACGCTGCTGTGATCACTCGCGAGGTGCTTTTGGGTCTCAGCTATCTACATAAATCTGCAATCATACACCGC…
Wolco1|121529	STE/STE20	CLA4(NP_014528.1)	3e-34	SS1G_00637	7.92e-25	1931.99	1285.55	atgcgcccgccagcaccgtctcgctcgatcccgacgccatccgagtcatcccattcgtcggggtccgtctcaacgcgggacactggcttccgatcgaaccctcgacggacgtaccatatcgcaaatgactcgattggctccattcactctccgcctcctgcatactcctctgcagggagagacgggccttccaatggtccaagcgagaggttcctctccgccgaggaggagaagcgggcgttgcaaatgcggattaacgcacaggcggggccgtcatcttcatcgtcattcgttgctgctgcaccgcggttgtcgttgcacaaggatagcttaggcgacctctcgagctggtccgagtcgctcttctcaataataccgtctacgccgacaaatgcgcaa…
Wolco1|166770	STE/STE20	STE20(NP_011856.1)	7e-139	SS1G_02450	1.71e-161	557.2	250.62	ATGGCCGGCACCGCTGCCCCGCCGCGCCCCTCGCGCGCCAACACCGCCACGCTGAACGACCTCTACACCGAGCCCCGCCGCCTCTCGGACCCCATCAGCCTCCCCGACGAGACCGTCGTCTTCTTCGACGACCACCCAGGCAGCCTCCCCCACACCCAGCAGTACCAGCAGGATGCATTCGACGTCGACGCCCTCCAGCAGAACCTCACGTACAGCGTCCCCACCAACGTGCCCAGCACGCCCCAGAGCAGCCTCCCCGGCACCACCGCCGGCGGCAGCTCGCTCTCGCGCCGCGGCACGTCCACGACAAAGTCCAAGAAGGGGGGCATGTTCGGGTTGGGCTTCGTGACCGACCTGCTCAACAGCTCCAAGCGGCCCGAGATCAGCACGCCGTACGAC…
Wolco1|95124	STE/STE20	SPS1(NP_010811.1)	3e-92	SS1G_12848	9.56e-112	38.2	11.75	ATGGAATCGCGTCATCAGGATCCCGAGGAGTTCTATGTCAAGCAGGACAGGATAGGCAAGGGATCGTTCGGAGAGGTGTACAAGGGATACGACAAGCGGACACAAAAGACCGTTGCTATCAAGATTATTGACCTGGAAAGCGCAGAAGACGAGATCGAGGACATCCAGCAGGAGATCCAGATTCTCTCGCAACTCGACTCTCCTCATGTGACTAAATACCATGGATCGTATCTCAAGGGTTCTCATTTATGGATTGTTATGGAGTATTGCTCTGGCGGGTCCTGCTCAGACTTGATGAAGCCCGGTGTCTTCCGAGAAGAATACATCGCCATTATCGTTCGAGAGCTTCTGAAGGGTCTGGATTACTTGCATACCGAGGGCAAGCTGCATCGCGACATT…
Wolco1|111584	STE/STE20	SPS1(NP_010811.1)	2e-34	SS1G_01266	1.69e-32	10.28	43	ATGAACGTGACGACGGAGCGCATTACTCGCAGATTTATCGGCGCCGTTGAGGACGAGTGGCAGCTCTACAGTGACAATGCCGCCGGCTATACCATCGGTGCTCCCATAGGCTTCGGCGCATCGTCTACCGTGTACGCCGCACAGTATCAGCCACCCGACGCATCGCATCTAGTCCCATGCGCGCTGAAGGTCCTGGACCTCGACCGATTACCACCGCATTCATTGCGCTTGCTCCAACGCGAGACACAACTGATGTCATTATCGAAGCACCCGAACGTGCTCAGAGTACGGGGGACGTGGACGGACGGGCACAAGCTGTACATCGCGATGCGGCTCATGAACGCCGGGAGCATCGTAGACGTGATGCGCTACGCGTGGCCCGGGGGGATGGAGGAGGAG…
Wolco1|138940	STE/STE11	CDC15(NP_009411.2)	7e-50	SS1G_03713	7.66e-51	456.67	70.1	atggtagctgtcaagcgcattcgtttagaggggttgaaggaggacgagatcgctcagctcatgaaagaggttgacctcgtcaagagcctttctcatccgagcattgtcaagtatgagggtatggccagggatgacgacacgctcagcattgtcctcgaatacgctgagaacggatcgcttgggcagaccctaaaggcgtttggcaaactcaacgagcgtctcgtagcaggctatgtagtgaagatcttggaggggttgcattaccttcatcagagcgatgtcgtacactgtgacctgaaagcggcgaacatcctcaccaccaagaacgggaacgtcaagctctctgactttggcgtatcgctgaatcttcgcgcgatggagcgcgagatgaaggacgtc…
Wolco1|135363	STE/STE11	BCK1(NP_012440.1)	1e-114	SS1G_10983	3.14e-103	789.16	657.87	atgagacacggtcctaggacgcctccacgcagtccaatagctccaactgttgtgccatatgagaataaagctgctacgccgcctcccagccgatacgagttggccgccgccagctctagccctaatcatagtactccaagagatgactctagcactttggcgagtgcctgggccggtctcgttgacgagaacgctatggagggcacggatgacgaggactcggatatcgatgaaagcgtgtgggctgtacctcctagcaaggataagagtggacttcgaactcacttgagcatagaagatacgccagtccctcaaccagcaccattggcttccgactacaacagctccaggacaccgccagccaacttccccggtccatttgatagcaatcctcaccag…
Wolco1|43954	STE/STE11	STE11(NP_013466.1)	4e-100	SS1G_00606	2e-120	27.4	31.6	ATGGCAGCCGTCTTTGCGGCCAACGGCTCCCTCCAGCCATATGACGACCCCTCCTCATCCGCATCGTCGCCGACATCACCCACCCTTGCTGCGCCGCGCCCGGTGAATGGCGCCCTCACGAATGGCGCCCTCGCGAACGGCCATACGACGGCGGTGCTGCCCGCCAGTGCGCTCGAGCCCCCCGCAGGCATGTCCTACCCTGACTTCCTCCGCACCTGGTCCGACGCGCACGTCGCGCGCTGGCTCACTGACGTCAAGTGCGGACACCATGCCTCTACATTCCGGGAGCACGACATCCGCCGCGACGTCCTGCTCGAGCTCGACCAGCTCACCCTGAAGGAGATGGGCATCGCCAGCGTCGGCGACCGCCTCCGCATCCTCAACGCCGTCAAGGCCCTC…
Wolco1|144702	STE/STE7	PBS2(NP_012407.2)	2e-131	SS1G_14143	5.37e-110	6726.68	1429.05	atgtctgattccgcctctcctcaagaaggccccgtcgcgcacgccacgcaccgcgtcctgccccccatgcagccaaaccgcagcgtggccggcctcctcaacaaccgccgcgcgcaggcctctacccccatcccgccctcgctccaggcaaagatggcggcattcgctcggcgcagccagcagtcgcccgtccagaagtccgtcgacgagaaatctgtcgacgagaagtccgtcgacgagaagtccgtcgacgccgtggcggagggcatcgcccgcgtgtccgtcctggaccgcactcccgcgcgcgcacccgcgtccccacccggccccgcccgccccggtgcgcccactggtggcgggctcgccgcgcgccgaaagcttggcggggtgccgaagctg…
Wolco1|150169	STE/STE7	STE7(NP_012407.2)	9e-74	SS1G_10792	6.16e-105	10.32	23.14	ATGGCCACCCTCGCTGCTGGACCCGTCCGCAAGAAGCGCAACTTTAAGGCTCTTCAGCTGGATGTGTCAAAGCCACCCCCGCCGGAGCCCGAGCCTGTGCCCATTCGTCTCGCCCCCGCACCAGGCGGTGCTGCGGGAAAGAAGCGGCCACCGCCCATGACGCTGAAGGCACCCAAAATCGGGACCTCGAACGCGACGGTGGAGGGGGGCGATCTGTTGACAGTGAACGGCTCTACGTCCGCCCCGCCCACCGGCACTGCGTCCGCGACGCGCAGCTCATACCACAACACGCTCTCCTCGACACTCGCGAACCTGGACCTCAACTCCGAGACGAAGTTTGATCTGCGGAACGAGGACCTCAAGGACCTGCACGAGCTGGGGCAGGGCAACGGGGGCAGT…
Wolco1|75024	STE/STE7	MKK2(NP_015185.1)	1e-87	SS1G_00059	9.34e-81	5311.1	3434.63	atgcactccctccatccaagccccgcgcgccctctcggtcctcgcagctaccaacagcgtgcagcctctccctcgtccttcctccccgaggtcgcacccctcaatgtccgcaaggccagtgggcctccgtcacggcgcccacagcttaaactccccgagatcgacttctcaaaggtcgagggcggcgcattcgccggcgactacacgggcggctcccaggcgtccctgacgacaccccaggccagcaccgatggggtcgaccagcgcaccgtgcggccagaccagacggtgtcgccgatcccgcgcccgccgtccatgaacgtgtcgatagacaacatccggcagaccgtgcaggagttcgacaggtggagcgacgatatattcgaggagttgagccga…
Wolco1|164928	TKL					0.1	1.6	atgtcggtggcggcctctacgattttgtcccctctagagacggtgcccccgccgctcgcctttctcgcagatgcaaacagagagccgctcttcgagacgcaattcgcggagtttgtggacgatgtgaagagtgtgaaccggcaagcgaaggagatcgcaaaatcgatggaggggtgcgccaaaatgctcgttgattataactcgtcggtagtccgctacgctcgctgggtcgagcccgcttatcagagcctgcattttctagggatcgaagcgcgggagatcgagcagctgcgcgatcagacccttccgtcgttgaaggttgctattaggatcctgaatgaatgtaaagaaaccaaggtcttgcgcggtcagcagcagtccgtcgtcttgcgcgatcgc…
Wolco1|164050	TKL					17	30	atgcatgctcactctgtacttccgactccgccacagcctgagaatcaaacatcgcctcgcgagcagatatccgagttgttagatggtcaaatcagtgacgaaatgatccatgacgacgcggacatggagcacctcatgcacactgttctgaaggatcaccgcgatatagatgtggtcaacttcttgcagattgcaccggacgagatgcccgaagcgatcgtggcgtttcagaactttctccatcgccagcaagatccgaatagtcaatcttctttagcccgcggaaactctgatgccgttgacaggaagttcatcgaagtgggcatctcagcgatgcagaggcttagtgccaacagggcgccagcgccccactccgtcattacgtggaaagatatctcg…
Wolco1|95791	TKL					3	3.2	ATGCAGTCGGCTGAATCGTTAATTGTGCAAGACTTCTTTGAACCTGGCATCGGAGAGACTTTGCATGCTGTCAGGCAGCTACTATCTTCCACTGAACATGTTGAGACAGCAATGAGGCTCGAAAGCGCAAGCGCGATGCCCCTCATAGAACTACTCGATCAAGTACCGGTTGATCTAGATGATCATTTGTTTTTGTCGGCGTTTCACACACTGAAGAAGCTCTGCGCCCTACATCTGTACCTTCCGAGGTCATTCATGTTCACAGATGATTTGCGCAAAATGAGCGATCAAGCAGAAACATCTGGAGCGTTTGCGGACATCTGGCATGGCTGTTATAACGGGCTGAACGTTGCTGTAAAATCGATCAGGATTTTCAACAGCATCATGGTAATTACGTAC…
Wolco1|148761	TKL					92.32	181.66	ATGGATGGCTATCACGTTCGCATCGGCACAAAGCGGAAGCGCGCCGTCAGTGGCACTGAGAATACAGCATCTTCCAGGCTACCGCGGGGCGGCCGTGGACTTAAGAGGTACAAAGCCGCCCAGGAAACTAGCGAAGACGAAGTGACGAGCGCGATGGACATTGACGATCAAGGTCGCTGGGAGCCTTCGGACAATTCCGAAAACGAAGATGCCGTGAATTCATCAAACGGCTTTCTCATCAATGAGGCACCTATAAAACAACTCTTGCGCCTGCGCAAAGACGAGCTGGTACAGTTGTACAGAGGCGCCGGGTTATCAGAAGACGCAGAGCTCCTGACGAAGCAGGAAATCGCGGATGCCATCGTTGCCGCCCGTGACGATATCGCGGAGCTTCCTCCC…
Wolco1|23229	TKL					81.54	96.38	ATGAGCGCCATTGTGGGTGTAGCCATTGATGCCTCCAGGATAGTCGGCGACATAAGTGGCATACCCGGAATCGGTACTGCGGCGTCATGTGTCCAAGCTATACACGATAGATGCAACCAGGTAGTATCTCATAAAAAAGAGTGTCAGCTACTGGCAAACCAGGCGGCAGTACTGTTACAGGCGCTGCGCACCTACAATGTAGAGGTAGATCAGCTCCGCGCAGCTGCTGATGAGGTCACCTTCGTATTGCGAAGTGTGTACGACCGTCTCGAAGTCTGGGCAAGCTATAGCAGGGTCCGAGCATTTCTCAACGATGGCAAAGTGAGTGATGGGATTCGCAAATGCGAGGCAGACCTGAATACCGCGATCTCGAAATTTCACATTACTTCCAACATCACT…
Wolco1|144827	TKL					236.94	319.62	ATGTCATCGATGCCTGGGTGCAATAAGCTCAAGCTCTCAACAATCAACAATTGGCTGCTGTTGTTCTCGAGTAACATGCATATTACGAAAGATGGTCTGCGTCCCCGTTTGCTACGCTACCTTACCCAATCGCGACGGCCGACTCTCAACCTCCGGGGATACCGTCTACAAATTATACGAGTGGAAGCATCGTCATTGGATGTACTGGATAATGATGAATTGCCCTCTTTGAGCGTTGAATTTCTGGTTCAAAAGGAGTCTCAGACCACTCAGGCAATACGTGGCCAAGTGCAGCCCGTCGTTTGGCTACCATCGATCACAATAAATGTCGCCGATCCGAAGGCATCTATTGTCCCCATAATGCATCTGAATGTATCTAGGAATGGGAACGTTCACACG…
Wolco1|123064	TKL					11.2	45.15	ATGCCCGTCGCCGAAGATGAACAACGGAAAAAGATCAATGCCCGCCTCATGAAAGAGATCATTGTATGGAGGGTCGTGCATCATCCGAACATCTTGCCGTTTAACGGAGTGTGCGAGGTCGGTCAGCCCAAAATACTTTGGATGATTTCCCCGTGGATGCAAAACGGCGATATCATGAAGTATATTAAGAACAATCCTGGTGCAGATCGCCTCAAGCTGAGCGTTGAAATTGTGCAGGGCCTCGACTACCTGCATTCTACCATGCGCATCTTCCACGGGGACTTGAAAGGCCCAAACATCCTCGTCGATGACGATGGTCACGCTAGACTGGCCGATTTTGGTACATCCAGAGTCAAGCTCGAGATTGCTGAAGCGACTGGCAGTCGCTCTACTCAATCG…
Wolco1|144832	TKL					23.37	51.07	ATGCCCGTCGCCGAAGATGAACAACGGAAAAAGATCAATGCCCTCCTCATGAAAGAGATCATTGTATGGAGGGTCGTGCATCATCCGAACATCTTGCCGTTCAACGGAGTGTGCGAGGTCGGTCAGCCCAAAATACTTTGGATGGTTTCCCCGTGGATGCAGAACGGTGATATTGCGAGGTATATTAAGAACAATCCTGGTGCAGATCGCCTCAAGCTGAGCGTTGAAATCGTGCAGGGCCTCGACTACCTGCATTCTACCATGCGCATCTTCCACGGGGACTTGAAAGGCCCAAACATCCTCGTCGATGACGATGGTCACGCTAGACTGGCCGATTTTGGTACATCCAGAGTCAAGCTCGAGATTGCTGAAGCGACTGGCAGTCGCTCTACTCAATCG…
Wolco1|165232	TKL					13	14	ATGGTAGCCGACCCACCTAAGCATGTCCAGGATGAGGCCGCAAGAGGCGAACTACAGCTGCCAGCCGCGGTTAATCGAGATGTTGGAGATCCCACTCAGGATCGCGATCAATTGATTTCCGAAATCTCCCGCTTGTGGCAGGACCTGGTTGAGCAGAACTATGTGGAAAAACTTAAGGTGTACAAGACATCCGCCCGTATTTTGTTAGAATCATGCACTCTTTCTCTGTATGTGAATACGACTGGAGGTCCGGGTTTCCCGTCGCTCGCTTTCAAGGACGCAGGCATTCAGGAGGTGGCACATGATCACAACTGGATTGCGGAAGTGCACTCATCTTTGAGGAATTGGTCGCATTGGGACATTGTGACCTCGTTGGTGAACTCCGCCATAATCAAGGCA…
Wolco1|20871	TKL					22.5	21.38	ATGGCGGCTCTTTGGACATCCCGCTCTCGAACGCAATCAAGCCTTCAAATCATCCAAGAATATGTGAAAGACACTCAGTTGTGGATCTCGACTTCTGGCCCGGTTCCTGGTCTGGAGAAACCGTGCAATATTCTCCACGATCTGTTGACCAATGTGATGGGAATTCGCAAGTGTGACAGCATCCGTCTAGAGATCGCCAGCGAGATTCGAGAGATGGCAGGATCATTCTGCGCGCTCTCGAGAAATACAAATTCCAGTATCAAGCAGTGGACTATGCCAAATCTCTCTAAGGCTCAATCAGATTTGAAGCGGGATTCATCCTTGATTGAGAAAATCAACAGCCTTACCAAGGAACTGCAAGGTCTGAATAAGAAAGCACACGACGTGCTACAATCTCTC…
